# Supplementary material for: Sirtuin 3 Restores Synthesis and Secretion of Very Low-Density Lipoproteins in Cow Hepatocytes Challenged with Nonesterified Fatty Acids In Vitro
Source: Vet Sci. 2021 Jun 30;8(7):121. doi: 10.3390/vetsci8070121 (PMC8310004; doi:10.3390/vetsci8070121)
Supplement: Supplementary file 1 [file vetsci-08-00121-s001.zip]

Archive with 1 entries (1 files):
- vetsci-1217143-supplementary.pdf
